# Supplementary material for: Role of YAP in early ectodermal specification and a Huntington's Disease model of human neurulation
Source: eLife. 2022 Apr 22;11:e73075. doi: 10.7554/eLife.73075 (PMC9033270; doi:10.7554/eLife.73075)
Supplement: Figure 4—source data 1. [file elife-73075-fig4-data1.zip]

Archive with 1 entries (1 files):
- Figure4_source data1.png
